# Supplementary material for: Large-Scale Analyses of Site-Specific Evolutionary Rates across Eukaryote Proteomes Reveal Confounding Interactions between Intrinsic Disorder, Secondary Structure, and Functional Domains
Source: Genes (Basel). 2018 Nov 14;9(11):553. doi: 10.3390/genes9110553 (PMC6265720; doi:10.3390/genes9110553)
Supplement: Supplementary file 1 [file genes-09-00553-s001.zip]

Archive with 3 entries (3 files):
- Supplementary_figure_1.pdf
- Supplementary_table_1.pdf
- Supplementary_table_2.pdf
